# Supplementary material for: Uncertainty about flying conspecifics causes territorial contests of the Old World swallowtail, Papilio machaon
Source: Front Zool. 2019 Jun 24;16:22. doi: 10.1186/s12983-019-0324-y (PMC6591982; doi:10.1186/s12983-019-0324-y)
Supplement: Supplementary file 3 — Data of response phase / duration (s) to each specimen. (XLSX 10 kb) [file 12983_2019_324_MOESM3_ESM.xlsx]

## Sheet: machaon2
Male ID	Fresh male	Fresh female	Treated male	Treated female
A	2/600	3/183	1/2	2/50
B	2/30	3/89	1/2	2/6
C	2/86	3/26	2/12	1/3
D	2/160	3/21	1/1	2/9
E	2/192	3/82	1/3	1/2
F	2/516	4/131	2/40	2/28
G	4/600	3/67	2/8	3/26
H	3/164	3/62	1/2	2/49
I	2/582	3/106	1/1	2/20
J	2/270	3/199	1/6	2/24
